# Supplementary material for: Endosymbiosis in trypanosomatids: the genomic cooperation between bacterium and host in the synthesis of essential amino acids is heavily influenced by multiple horizontal gene transfers
Source: BMC Evol Biol. 2013 Sep 9;13:190. doi: 10.1186/1471-2148-13-190 (PMC3846528; doi:10.1186/1471-2148-13-190)
Supplement: Additional file 22 — Genbank accession numbers for Trypanosomatidae genes characterized in this study. [file 1471-2148-13-190-S22.xls]

## Sheet: Sheet1
EC number	Accession Numbers
	Strigomonas culicis	Strigomonas galati	Strigomonas oncopelti	Angomonas deanei	Angomonas desouzai	Herpetomonas muscarum	Crithidia acanthocephali
1.1.1.3	KC476503	KC545207	KC545098		KC584075	KC503395	KC545151
1.13.11.54	KC140182	KC545206	KC545090	KC503336	KC584069	KC503392	KC545145
1.14.16.1	KC476510	KC545215	KC545100	KC503346	KC584077	KC503406	KC545155
1.2.1.41	KC140162	KC545185	KC545068	KC503312	KC584044	KC503371	KC545121
1.2.4.1	KC476514, KC476515	KC545219, KC545220	KC545107, KC545106	KC503348, KC503349	KC584081, KC584082	KC503407, KC503408	KC545159, KC545160
1.4.1.2	KC005719	KC545170	KC545056	KC503303	KC584034	KC503356	KC545114
1.4.1.4	KC005720	KC545171	KC545057	KC503296	KC584035	KC503357, KC503358	KC545110
1.5.1.12	KC140160	KC545183	KC545058	KC503297	KC584036	KC503369	KC545125
1.5.1.2	KC140159	KC545182	KC545070	KC503311	KC584049	KC503368	KC545124
1.5.99.8	KC140163	KC545186	KC545071	KC503315	KC584050	KC503372	KC545127
2.1.1.10	KC140174	KC545198	KC545082	KC503324	KC584061	KC503384	KC545139
2.1.1.13	KC140175	KC545199	KC545084	KC503325	KC584052	KC503385	KC545140
2.1.1.14	KC140173	KC545197	KC545083	KC503326	KC584062		KC545132
2.1.1.37	KC140164	KC545188	KC545073			KC503375	KC545129
2.1.2.1	KC476505, KC476506	KC545209, KC545210	KC545094, KC545095	KC503343	KC584071	KC503396, KC503397	KC545148, KC545149
2.1.3.3						KC503373
2.3.1.30	KC140166	KC545189	KC545074	KC503319	KC584053	KC503376	KC545130
2.3.1.46	KC140171	KC545194	KC545079	KC503323	KC584057	KC503381
2.4.2.28	KC140179	KC545203	KC545087	KC503332	KC584066	KC503389	KC545142
2.5.1.16	KC140178	KC545202		KC503331	KC584065	KC503388	KC545134
2.5.1.47	KC140168	KC545191	KC545077	KC503320	KC584055	KC503378	KC545136
2.5.1.48	KC140170	KC545193	KC545078	KC503321	KC584056	KC503380	KC545131
2.5.1.49	KC140169	KC545192	KC545076	KC503322	KC584054	KC503379
2.5.1.6	KC140176	KC545200	KC545085	KC503335	KC584063	KC503386	KC545133
2.6.1.1	KC476511, KC476512	KC545216, KC545217	KC545053, KC545054	KC503299, KC503300	KC584033, KC584032	KC503403, KC503404	KC545156, KC545157
2.6.1.11	KC140151	KC545174	KC545060		KC584038
2.6.1.42	KC476516, KC476517	KC545221, KC545222	KC545104, KC545105	KC503347	KC584080	KC503409	KC545161, KC545162
2.6.1.2	KC005716	KC545167	KC545047			KC503353
2.6.1.5	KC476513	KC545218	KC545101, KC54510, KC545103	KC503327, KC503328, KC503329, KC503330	KC584078	KC503405	KC545158
2.7.1.100						KC503394	KC545146
2.7.1.39	KC476509	KC545213	KC545097	KC503342	KC584074	KC503398	KC545153
2.7.2.11	KC140161	KC545184	KC545065, KC545066, KC545067	KC503305	KC584045, KC584046, KC584047	KC503370	KC545126
3.1.3.77						KC503393	KC545147
3.3.1.1	KC140165	KC545187	KC545072	KC503316	KC584051	KC503374	KC545128
3.5.1.1	KC005718	KC545169		KC503298	KC584031	KC503355	KC545113
3.5.1.14	KC140152	KC545175	KC545064	KC503306, KC503307	KC584039	KC503361, KC503362	KC545116, KC545117
3.5.1.16	KC140153, KC140154	KC545176, KC545177	KC545061, KC545062	KC503308, KC503309, KC503310	KC584040, KC584041, KC584042	KC503363, KC503364	KC545118, KC545119
3.5.3.1	KC140157	KC545180	KC545063	KC503313	KC584043	KC503367	KC545123
4.1.1.20	KC476502	KC545214	KC545099	KC503345	KC584076	KC503401	KC545154
4.1.1.50	KC140177	KC545201	KC545086	KC503337	KC584064	KC503387	KC545141
4.1.2.5	KC476507	KC545211	KC545091	KC503339	KC584072		KC545150
4.2.1.109	KC140181	KC545205	KC545089	KC503334	KC584068	KC503391	KC545144
4.2.1.20	KC476504	KC545208	KC545093	KC503340	KC584070	KC503399
4.2.1.22	KC140167	KC545190	KC545075	KC503338	KC584060	KC503377	KC545135
4.2.3.1	KC476508	KC545212	KC545096	KC503341	KC584073	KC503400	KC545152
4.3.1.1	KC005715	KC545166	KC545048			KC503352
4.3.1.12	KC140158	KC545181	KC545069	KC503314	KC584048
4.3.1.19	KC476518	KC545223	KC545092	KC503344	KC584079	KC503410	KC545163
4.3.2.1	KC140155	KC545178	KC545050	KC503302	KC584029	KC503365	KC545122
4.3.2.2	KC005713	KC545164	KC545049	KC503293		KC503350	KC545108
4.4.1.8	KC140172	KC545195, KC545196	KC545080, KC545081	KC503317, KC503318	KC584058, KC584059	KC503382, KC503383	KC545137, KC545138
5.1.1.7						KC503402
5.3.1.23	KC140180	KC545204	KC545088	KC503333	KC584067	KC503390	KC545143
6.3.1.1	KC005717	KC545168	KC545055	KC503295	KC584030	KC503354	KC545112
6.3.1.2	KC005721	KC545172		KC503304	KC584037	KC503359	KC545111
6.3.4.4	KC005714	KC545165	KC545052	KC503292	KC584026	KC503351	KC545109
6.3.4.5	KC140156	KC545179	KC545051	KC503301	KC584027	KC503366	KC545120
6.3.5.5	KC005722	KC545173	KC545059	KC503294	KC584028	KC503360	KC545115
