# Supplementary material for: Endosymbiosis in trypanosomatids: the genomic cooperation between bacterium and host in the synthesis of essential amino acids is heavily influenced by multiple horizontal gene transfers
Source: BMC Evol Biol. 2013 Sep 9;13:190. doi: 10.1186/1471-2148-13-190 (PMC3846528; doi:10.1186/1471-2148-13-190)
Supplement: Additional file 23 — GenBank locus tags for the Ca.Kinetoplastibacterium genes analyzed in this study. [file 1471-2148-13-190-S23.xls]

## Sheet: Sheet1
EC number*	Ca. K. blastocrithidii	Ca. K. galatii	Ca. K. oncopeltii	Ca. K. crithidii	Ca. K. desouzaii	Gene names / notes
1.1.1.23	BCUe_0232	ST1e_0252	CONe_0227	CDEe_0237	CDSe_0230	hisD
1.1.1.25	BCUe_0042	ST1e_0050	CONe_0048	CDEe_0053	CDSe_0049	aroE
1.1.1.3	BCUe_0615	ST1e_0695	CONe_0599	CDEe_0640	CDSe_0625	thrA metL
1.1.1.85	BCUe_0453	ST1e_0503	CONe_0438	CDEe_0465	CDSe_0457	leuB
1.1.1.86	BCUe_0788	ST1e_0892	CONe_0770	CDEe_0817	CDSe_0803	ilvC
1.2.1.11	BCUe_0454	ST1e_0504	CONe_0439	CDEe_0466	CDSe_0458	asd
1.2.1.38	BCUe_0027	ST1e_0034	CONe_0032	CDEe_0037	CDSe_0033	argC
1.2.4.1	BCUe_0535	ST1e_0604	CONe_0525	CDEe_0553	CDSe_0547	aceE
1.3.1.13	BCUe_0689	ST1e_0730	CONe_0670	CDEe_0713	CDSe_0699	tyrA
1.3.1.26	BCUe_0811	ST1e_0920	CONe_0794	CDEe_0840	CDSe_0829	dapB
2.1.2.1	BCUe_0023	ST1e_0029	CONe_0028	CDEe_0031	CDSe_0028	glyA
2.1.3.3	BCUe_0601	ST1e_0676	CONe_0586	CDEe_0623	CDSe_0612	argF
2.2.1.6	BCUe_0789	ST1e_0893	CONe_0771	CDEe_0818	CDSe_0804	ilvH small (regulatory) subunit
2.2.1.6	BCUe_0790	ST1e_0895	CONe_0772	CDEe_0819	CDSe_0805	ilvB large (catalytic) subunit
2.3.1.1 2.3.1.35	BCUe_0289	ST1e_0312	CONe_0281	CDEe_0289	CDSe_0282	argJ
2.3.1.1	BCUe_0426	ST1e_0469	NF**	CDEe_0432	CDSe_0430	argB/A
2.3.1.117	BCUe_0472	ST1e_0523	CONe_0456	CDEe_0485	CDSe_0478	dapD
2.3.3.13	BCUe_0218	ST1e_0237	CONe_0211	CDEe_0220	CDSe_0215	leuA
2.4.2.-	BCUe_0229	ST1e_0249	CONe_0224	CDEe_0233	CDSe_0227	hisH
2.4.2.17	BCUe_0233	ST1e_0253	CONe_0228	CDEe_0238	CDSe_0231	hisG
2.4.2.18	BCUe_0250	ST1e_0273	CONe_0250	CDEe_0256	CDSe_0251	trpD
2.5.1.19	BCUe_0688	ST1e_0769	CONe_0669	CDEe_0712	CDSe_0698	aroA
2.5.1.54	BCUe_0609	ST1e_0688	CONe_0593	CDEe_0631	CDSe_0620	aroG
2.5.1.6	BCUe_0116	ST1e_0127	CONe_0113	CDEe_0125	CDSe_0118	metK
2.5.1.57	BCUe_0479	ST1e_0535	CONe_0466	CDEe_0492	CDSe_0486	tyrB
2.6.1.11	BCUe_0215	ST1e_0233	CONe_0208	CDEe_0217	CDSe_0211	argD
2.6.1.17	BCUe_0473	ST1e_0526	CONe_0458	CDEe_0486	CDSe_0480	dapC
2.6.1.57	BCUe_0479	ST1e_0535	CONe_0466	CDEe_0492	CDSe_0486	tyrB
2.6.1.9	BCUe_0231	ST1e_0251	CONe_0226	CDEe_0235	CDSe_0229	hisC
2.6.1.9	BCUe_0690	ST1e_0771	CONe_0671	CDEe_0714	CDSe_0700	hisC
2.7.1.71	BCUe_0145	ST1e_0153	CONe_0137	CDEe_0147	CDSe_0145	aroK
2.7.2.4	BCUe_0398	ST1e_0441	CONe_0384	CDEe_0401	CDSe_0397	lysC
2.7.2.8	BCUe_0090	ST1e_0099	CONe_0088	CDEe_0096	CDSe_0095	argB
3.5.1.18	BCUe_0471	ST1e_0522	CONe_0455	CDEe_0484	CDSe_0476	dapE
3.5.4.19	BCUe_0226	ST1e_0245	CONe_0221	CDEe_0229	CDSe_0224	hisI
3.6.1.31	BCUe_0225	ST1e_0244	CONe_0220	CDEe_0228	CDSe_0223	hisE
4.1.1.20	BCUe_0149	ST1e_0158	CONe_0143	CDEe_0152	CDSe_0149	lysA
4.1.1.48	BCUe_0249	ST1e_0272	CONe_0249	CDEe_0255	CDSe_0250	trpC
4.1.3.-	BCUe_0227	ST1e_0246	CONe_0222	CDEe_0230	CDSe_0225	hisF
4.1.3.27	BCUe_0251	ST1e_0274	CONe_0251	CDEe_0257	CDSe_0252	trpG component II
4.1.3.27	BCUe_0253	ST1e_0275	CONe_0252	CDEe_0258	CDSe_0253	trpE component I
4.2.1.10	BCUe_0040	ST1e_0048	CONe_0045	CDEe_0051	CDSe_0046	aroQ
4.2.1.19	BCUe_0230	ST1e_0250	CONe_0225	CDEe_0234	CDSe_0228	hisB
4.2.1.20	BCUe_0742	ST1e_0840	CONe_0720	CDEe_0768	CDSe_0755	alpha subunit
4.2.1.20	BCUe_0743	ST1e_0841	CONe_0722	CDEe_0770	CDSe_0756	beta subunit
4.2.1.33 4.2.1.35	BCUe_0451	ST1e_0501	CONe_0436	CDEe_0462	CDSe_0455	leuC large subunit
4.2.1.33 4.2.1.35	BCUe_0452	ST1e_0502	CONe_0437	CDEe_0463	CDSe_0456	leuD small subunit
4.3.3.7	BCUe_0380	ST1e_0422	CONe_0371	CDEe_0382	CDSe_0379	dapA
4.2.1.9	BCUe_0298	ST1e_0326	CONe_0291	CDEe_0297	CDSe_0291	ilvD
4.2.3.4	BCUe_0144	ST1e_0152	CONe_0136	CDEe_0146	CDSe_0143	aroB
4.2.3.5	BCUe_0450	ST1e_0499	CONe_0434	CDEe_0461	CDSe_0454	aroC
4.3.1.19	BCUe_0074	ST1e_0080	CONe_0076	CDEe_0080	CDSe_0079	ilvA two C-terminal threonine dehydratase domains
4.3.1.19	BCUe_0303	ST1e_0333	CONe_0296	CDEe_0304	CDSe_0297	ilvA
4.3.2.2	BCUe_0606	ST1e_0681	CONe_0590	CDEe_0628	CDSe_0618	purB
5.1.1.7	BCUe_0118	ST1e_0130	CONe_0116	CDEe_0126	CDSe_0120	dapF
5.3.1.16	BCUe_0228	ST1e_0248	CONe_0223	CDEe_0231	CDSe_0226	hisA
5.3.1.24	BCUe_0456	ST1e_0507	CONe_0441	CDEe_0468	CDSe_0461	trpF
5.4.99.5 4.2.1.51	BCUe_0691	ST1e_0772	CONe_0672	CDEe_0715	CDSe_0701	pheA
6.3.4.4	BCUe_0635	ST1e_0718	CONe_0615	CDEe_0658	CDSe_0644	purA
6.3.5.5	BCUe_0369	ST1e_0409	CONe_0363	CDEe_0369	CDSe_0366	carA small subunit
6.3.5.5	BCUe_0370	ST1e_0411	CONe_0364	CDEe_0370	CDSe_0367	carB large subunit
* two EC numbers in one row indicate putative bifunctional enzymes
NF**: enzyme present in the genome as a putative pseudogene
